# Supplementary material for: Prognostic Potential of Immune Inflammatory Biomarkers in Breast Cancer Patients Treated with Neoadjuvant Chemotherapy
Source: Cancers (Basel). 2022 Oct 27;14(21):5287. doi: 10.3390/cancers14215287 (PMC9658892; doi:10.3390/cancers14215287)
Supplement: Supplementary file 1 [file cancers-14-05287-s001.zip]

Archive with 1 entries (1 files):
- cancers-1942862-supplementary.pdf
